# Supplementary material for: Synergistic Antifungal Effect and In Vivo Toxicity of a Monoterpene Isoespintanol Obtained from Oxandra xylopioides Diels
Source: Molecules. 2024 Sep 17;29(18):4417. doi: 10.3390/molecules29184417 (PMC11433975; doi:10.3390/molecules29184417)
Supplement: Supplementary file 1 [file molecules-29-04417-s001.zip]

Archive with 1 entries (1 files):
- molecules-3187893-supplementary.pdf
